# Supplementary material for: Early-Onset Cancers in Adults: A Review of Epidemiology, Supportive Care Needs and Future Research Priorities
Source: Cancers (Basel). 2022 Aug 20;14(16):4021. doi: 10.3390/cancers14164021 (PMC9406462; doi:10.3390/cancers14164021)
Supplement: Supplementary file 1 [file cancers-14-04021-s001.zip]

Archive with 1 entries (1 files):
- cancers-1825387-supplementary.pdf
